# Supplementary material for: Effect and Biocompatibility of a Cross-Linked Hyaluronic Acid and Polylactide-co-glycolide Microcapsule Vehicle in Intratympanic Drug Delivery for Treating Acute Acoustic Trauma
Source: Int J Mol Sci. 2021 May 27;22(11):5720. doi: 10.3390/ijms22115720 (PMC8198354; doi:10.3390/ijms22115720)
Supplement: Supplementary file 1 [file ijms-22-05720-s001.zip]

Archive with 1 entries (1 files):
- ijms-1242891-supplementary.pdf
